# Supplementary material for: Myostatin regulates energy homeostasis through autocrine- and paracrine-mediated microenvironment communication
Source: J Clin Invest. 2024 Jun 18;134(16):e178303. doi: 10.1172/JCI178303 (PMC11324308; doi:10.1172/JCI178303)
Supplement: Supporting data values [file jci-134-178303-s152.xlsx]

## Sheet: Fig.1B
CON	DIO

## Sheet: Fig.1D
	Flox							BKO
BAT	1.0844	0.8863	1.1279	0.8971	0.8714	0.8502	0.9886	0.0228	0.0543	0.1125	0.0614	0.0415	0.1027	0.2015
GAS	1.1068	0.8548	0.9311	1.1692	0.9555	0.878	0.827	1.0922	0.8842	0.8386	0.7931	1.1469	1.0748	1.0465
iWAT	1.1459	0.8672	1.0344	1.1373	1.0914	0.8963	1.121	0.8654	1.1537	0.9883	1.206	0.9404	1.2071	1.106

## Sheet: Fig.1E
	Flox										BKO
	21.83	22.89	24.53	24.98	21.57	24.03	22.73	23.99	22.6	25.36	24.61	25.88	21.87	24.85	22.22	24.47	23.27
	22.89	25.19	26.59	26.64	23.45	26.45	24.79	26.56	25.4	26.89	26.4	27.68	23.48	26.54	23.07	25.87	25.06
	24.04	26.45	27.45	27.27	25.32	28.09	26.77	28.91	26.66	27.6	27.1	28.83	25.64	29.3	26.6	28.07	27.17
	25.58	27.52	28.98	28.41	27.09	29.85	28.76	31.03	28.36	30.74	29	30.53	28.83	31.54	28.86	29.9	28.4
	27.94	29.32	30.95	29.91	28.75	31.26	30.49	32.32	28.86	32.57	30.45	31.1	29.97	33.24	29.45	31.25	30.48
	29.48	32.4	30.94	29.84	29.35	31.44	30.79	33.23	29.68	32.64	32.77	32.89	30.63	35.08	30.82	34.11	32.95
	31.52	34.45	31.83	29.95	30.16	32.22	31.37	34.4	30.56	33.94	35	34.82	32.8	36.75	32.65	36.99	34.3
	32.78	35.47	33.35	30.81	31.75	33.24	32.42	35.92	31.19	35.84	37.28	36.58	35.39	38.87	34.51	39.65	36.01
	34.06	34.94	35.56	32.26	33.19	35.13	34.05	37.46	32.72	38.02	38.34	37.25	37.21	39.71	36.04	41.55	36.62
	35.12	34.82	36.3	33.28	34.72	35.42	34.58	39.14	33.42	38.42	39.51	37.68	38.39	40.91	37.4	42.84	37.68
	36.06	34.52	37.27	33.71	36.15	36.4	36.47	40.4	34.58	39.75	40.41	38.62	38.82	41.52	37.89	44.32	38.58
	36.6	35.5	39.06	36.65	37.76	38.19	38.53	41.19	36.91	41.05	42.23	39.48	39.97	43.28	38.91	46.77	39.84
	38.05	38.11	38.84	36.1	38.32	39	39.93	42.98	36.11	42.59	44.02	41.36	41.2	44.79	40.26	49.68	41.08

## Sheet: Fig.1F
	Flox							BKO
Fat mass	6.86	4.88	7.72	6.56	8.11	6.71	4.98	10.54	8.62	9.26	13.94	12.05	14.04	8.99
Lean mass	26.98	24.69	24.92	26.83	22.07	24.54	24.51	25.93	25.86	22.61	25.38	22.26	26.96	25.77

## Sheet: Fig.1G
	Flox							BKO
BAT	0.2068	0.3052	0.3648	0.2612	0.1638	0.1774	0.2147	0.3375	0.4279	0.3183	0.3427	0.298	0.3648	0.3124
iWAT	2.5179	2.4895	3.052	1.8234	2.2693	1.9824	2.2312	2.8116	2.7532	3.4108	2.954	3.2402	4.0155	2.8158
eWAT	2.1329	2.1703	2.382	2.7358	2.9021	2.701	2.1239	2.7319	2.9296	2.8713	2.5271	2.7707	2.8054	3.112
GAS	0.3455	0.3503	0.2987	0.3162	0.3349	0.3289	0.3215	0.345	0.3632	0.37	0.3102	0.3199	0.3542	0.3634

## Sheet: Fig.1J
	Flox							BKO
0min	6.9	8.5	7.1	7.4	7.2	9.2	8.6	7.6	8	9.5	9.1	8.3	9.3
15min	20.8	18.5	15.8	18.1	17.1	20.3	20	20.5	19.2	21.6	25.6	21.3	22.8
30min	19.9	19.4	15.8	19.3	17	19.7	19.8	20.4	20.5	22.6	24.2	19.7	23.4
60min	14.5	11.9	11.3	11.9	13.9	15.5	15.8	17.1	14.8	17.2	16.5	14.2	20.1
120min	9	8.1	6.9	7.8	9.7	12.1	10.3	13.2	9.8	11.4	10.4	9.1	12.2

## Sheet: Fig.1K
Flox	BKO
1734	1989
1556	1769
1361	2020
1531	2051
1610	1737
1877	2209
1830

## Sheet: Fig.1L
	Flox							BKO
0min	11.8	13.9	13	10.8	11	12.1	12.5	11.9	13.7	12.6	14.5	11.2	13.6
15min	10.1	6.4	7.5	6.9	8.4	10.3	7.7	9.1	10.2	10.6	11.7	9.3	12.8
30min	7.3	5.9	6.2	5.6	5.4	6.7	6.5	7.6	7.4	7.2	7.8	6	9.3
60min	6	4.6	5.8	5.5	6.2	6.4	7.3	7.4	5.9	8.2	6.4	7.3	8.6
120min	7.8	5.7	7.1	7.3	6.5	8.3	8.9	8.6	8.3	9	8.5	8.4	12.1

## Sheet: Fig.1M
Flox	BKO
908.3	987.8
711	936.8
823.5	1055
774	1003
801.8	939
933	1253
951

## Sheet: Fig.1N
	Flox							BKO
	134.2	158.96	158.68	161.1	169.51	136.72	159.88	86.88	106.22	133.1	84.87	100.62	147.27
	139.84	142.53	162.36	180.23	167.21	107.4	134.21	72.95	122.52	164.26	100.87	110.7	163.88
	128.97	155.94	146.47	104.15	147.96	101.84	131.66	78.87	87.41	125.53	86.83	92.5	143.36
	132.34	157.47	143.44	129.34	142.35	112.96	142.23	57.9	123.71	104.19	87.22	100.62	118.89
	85.3	120.91	135.33	124.18	131.74	80.79	118.22	77.35	77.62	92.78	73.31	92.14	87.82
	96.18	140.87	138.2	104.86	134.38	82.43	80.76	56.2	118.75	100.75	70.33	92.28	82.57
	131.1	111.88	80.69	114.81	72.86	102.67	75.54	53.7	133.13	103.57	81.39	76.39	89.84
	111.18	116.33	84.18	98.95	84.65	87.56	92.49	65.73	84.01	96.7	88.36	87.79	104.2
	108.7	134.69	130.18	88.09	78.47	101.84	163.25	74.44	74.35	108.64	81.61	97.27	117.17
	92.22	144.55	146.77	144.84	117.05	93.53	134.11	63.13	101.73	131.34	79.07	84.59	92.61
	93.66	134.23	109.28	85.37	86.95	88.03	83.59	52.77	117.03	98.42	87.15	84.3	87.38
	74.5	138.05	78.27	88.01	81.34	97.92	105.32	47.46	69.03	92.45	70.46	82.06	87.08
	94.04	119.59	78.06	80.22	122.55	78.11	136.51	47.95	71.67	123.28	87.06	79.1	84.82
	121.36	138.24	123.14	128.55	75.53	94.6	86.22	66.36	107.15	104.88	86.99	107.39	99.68
	102.54	124	78.06	104.3	80.77	125.66	86.96	63.83	74.55	97.93	73.59	91.64	111.65
	81.76	139.84	78.45	91.08	78.27	107.2	133.47	59.22	74.68	111.67	87.02	94.21	82.46
	100.31	143.49	93.73	91.51	97.35	89.87	96.63	56.23	135.05	139.8	83.64	93.96	88.73
	89.91	141.96	153.2	82.46	81.14	113.97	75.31	46.04	79.91	103.49	81.1	106.93	82.57
	88.4	149.7	98.53	147.13	83.81	125.39	169.34	61.02	72.07	100.92	120.04	107.07	99.01
	106.29	140.04	80.53	96.31	80.87	108.51	88.68	48.54	87.81	103.7	94.85	86.87	91.8
	87.19	169.82	75.15	82.07	133.06	80.56	93.36	46.6	71.31	109.09	81.2	87.44	79.9
	77.15	188.44	82.65	95.72	86.48	118.66	107.61	66.95	82.68	89.84	84.71	84.37	77.68
	79.52	184.09	147.94	85.06	81	97.98	155.23	56.03	115.25	97.97	97.61	112.13	109.15
	107.94	167.79	100.58	85.14	111.34	116.38	149.88	68.54	133.99	116.99	89.56	91.68	104.13
	92.25	188.51	157.49	143.66	130.63	124.36	155.77	71.87	122.78	158.33	121.49	107.18	131.77
	129.31	176.36	170.77	150.91	146.44	140.17	197.4	80.92	138.09	138.94	133.18	119.89	126.34
	124.08	171.74	163.43	168.03	168.83	144.56	192.55	67.81	153.17	151.46	130.81	125.42	118.62
	156.57	201.66	155.68	162.36	148.73	137.36	211.61	79.22	139.94	147.45	133.53	122.6	136.52
	157.05	184.66	164.5	178.66	166.16	139.8	180.69	74.78	150.26	169.9	131.03	120.64	129.61
	170.09	149.8	155.96	157.24	162.92	136.82	167.39	82.17	134.46	152.52	136.1	123.6	123.88
	186.16	176.09	172.24	164.84	154.88	151.8	165.54	75.79	141.33	169.2	121.9	122.78	104.03
	173.08	183.96	152.77	172.87	161.94	113.3	159.68	66.91	133.43	150.76	105.18	94.35	109.12
	186.74	168.03	153.57	100.96	133.13	94.16	149.54	59.11	136.31	124.55	122.32	123.49	75.08
	172.57	180.24	150.78	94.94	88.84	91.55	150.11	59.53	122.16	113.02	116.55	97.38	73.23
	168.26	167.2	167.99	110.09	92.76	121.31	165.47	83.31	134.42	150.15	103.34	102.54	70.06
	183.85	185.65	101.56	93.76	105.9	109.08	139.3	62.16	115.84	106.15	87.18	100.26	70.06
	172.15	168.95	85.46	93.83	105.43	96.94	110.27	58.73	82.88	94.5	92.19	94.28	104.64
	163.14	150.79	77.41	120.4	84.01	110.31	128.66	72.11	68.57	116.29	89.18	91.82	119.8
	165.13	160.16	85.62	98.75	80.97	129.75	141.73	59.53	134.26	132.36	119.81	97.16	69.83
	170.98	169.15	83.32	115.09	86.75	122.21	110.23	63.24	107.41	111.92	123.58	99.62	59.65
	134.92	145.65	137.01	151.93	152.52	97.31	91.64	79.95	133.83	140.91	90.26	107.39	80.41
	93.25	168.06	90.88	148.86	151.98	121.88	145.19	94.96	118.12	113.27	114.68	115.16	124.35
	173.84	149.5	130.67	173.26	157.14	107.87	170.72	75.72	133.1	148.68	109.39	118.08	117.28
	150.2	144.39	161.74	146.97	157.41	134.68	172.68	87.47	115.45	151.17	84.78	112.84	109.93
	Flox							BKO
Day	103.507	141.434	111.607	110.149	106.105	101.646	113.425	61.117	94.2	110.743	85.075	92.737	100.927
Night	150.505	170.111	134.882	132.618	128.623	119.981	155.058	71.608	125.684	134.385	111.529	109.104	103.068
24h	126.484	155.454	122.986	121.134	117.114	110.61	133.779	66.246	109.592	122.301	98.008	100.738	101.974

[truncated: 80 more sheets: Fig.1O, Fig.1P, Fig.1Q, Fig.1R, Fig.2C, Fig.2D, Fig.2E, Fig.2G, Fig.2H, Fig.3A, Fig.3B, Fig.3C, Fig.3I, Fig.3O, Fig.3P, Fig. 4A, Fig. 4D, Fig. 4E, Fig. 4I, Fig. 4J …]
